# Supplementary material for: Rapid Preparation of Superabsorbent Self-Healing Hydrogels by Frontal Polymerization
Source: Gels. 2023 May 5;9(5):380. doi: 10.3390/gels9050380 (PMC10217271; doi:10.3390/gels9050380)
Supplement: Supplementary file 1 [file gels-09-00380-s001.zip]

Archive with 1 entries (1 files):
- gels-2363708-supplementary.pdf
